# Supplementary material for: Network Pharmacology and Transcriptomics Reveal the Mechanism of GuaLouQuMaiWan in Treatment of Type 2 Diabetes and Its Active Small Molecular Compound
Source: J Diabetes Res. 2022 Oct 6;2022:2736504. doi: 10.1155/2022/2736504 (PMC9560855; doi:10.1155/2022/2736504)
Supplement: Supplementary Materials — Supplementary figures and tables show transcriptome profiles of different stages of diabetes, protein molecular forces, and CMap predictions of diabetes-reversing drugs. [file 2736504.f1.zip]

Archive with 3 entries (3 files):
- supplementary figure (1).docx
- supplementary Table (1).docx
- supplementary Table.docx
